# Supplementary material for: Open-Source FPGA Coprocessor for the Doppler Emulation of Moving Fluids
Source: Micromachines (Basel). 2021 Dec 12;12(12):1549. doi: 10.3390/mi12121549 (PMC8705441; doi:10.3390/mi12121549)
Supplement: Supplementary file 1 [file micromachines-12-01549-s001.zip]

Archive with 8 entries (8 files):
- SGIP/license.txt
- SGIP/MemBlackman50.mif
- SGIP/MemSin.mif
- SGIP/MemSin.vhd
- SGIP/MemTapering.vhd
- SGIP/readme.txt
- SGIP/ScattererGenerator.vhd
- SGIP/ScattererGenerator_tst.vhd
