# Supplementary material for: Open-Source FPGA Coprocessor for the Doppler Emulation of Moving Fluids
Source: Micromachines (Basel). 2021 Dec 12;12(12):1549. doi: 10.3390/mi12121549 (PMC8705441; doi:10.3390/mi12121549)
Supplement: Supplementary file 1 [file micromachines-12-01549-s001.zip › SGIP/MemBlackman50.mif]

-- Finestra Blackman tagliata al 50


WIDTH=16;
DEPTH=512;
ADDRESS_RADIX=UNS;
DATA_RADIX=UNS;
CONTENT BEGIN
 0 : 21086;
 1 : 21187;
 2 : 21288;
 3 : 21389;
 4 : 21490;
 5 : 21591;
 6 : 21693;
 7 : 21795;
 8 : 21897;
 9 : 21999;
 10 : 22102;
 11 : 22205;
 12 : 22308;
 13 : 22411;
 14 : 22514;
 15 : 22618;
 16 : 22721;
 17 : 22825;
 18 : 22930;
 19 : 23034;
 20 : 23139;
 21 : 23243;
 22 : 23348;
 23 : 23453;
 24 : 23559;
 25 : 23664;
 26 : 23770;
 27 : 23876;
 28 : 23982;
 29 : 24088;
 30 : 24195;
 31 : 24302;
 32 : 24409;
 33 : 24516;
 34 : 24623;
 35 : 24730;
 36 : 24838;
 37 : 24946;
 38 : 25054;
 39 : 25162;
 40 : 25270;
 41 : 25379;
 42 : 25487;
 43 : 25596;
 44 : 25705;
 45 : 25814;
 46 : 25924;
 47 : 26033;
 48 : 26143;
 49 : 26253;
 50 : 26363;
 51 : 26473;
 52 : 26583;
 53 : 26694;
 54 : 26804;
 55 : 26915;
 56 : 27026;
 57 : 27137;
 58 : 27249;
 59 : 27360;
 60 : 27472;
 61 : 27583;
 62 : 27695;
 63 : 27807;
 64 : 27919;
 65 : 28032;
 66 : 28144;
 67 : 28257;
 68 : 28370;
 69 : 28482;
 70 : 28595;
 71 : 28709;
 72 : 28822;
 73 : 28935;
 74 : 29049;
 75 : 29162;
 76 : 29276;
 77 : 29390;
 78 : 29504;
 79 : 29618;
 80 : 29733;
 81 : 29847;
 82 : 29962;
 83 : 30076;
 84 : 30191;
 85 : 30306;
 86 : 30421;
 87 : 30536;
 88 : 30651;
 89 : 30766;
 90 : 30882;
 91 : 30997;
 92 : 31113;
 93 : 31229;
 94 : 31344;
 95 : 31460;
 96 : 31576;
 97 : 31692;
 98 : 31809;
 99 : 31925;
 100 : 32041;
 101 : 32158;
 102 : 32274;
 103 : 32391;
 104 : 32508;
 105 : 32624;
 106 : 32741;
 107 : 32858;
 108 : 32975;
 109 : 33092;
 110 : 33210;
 111 : 33327;
 112 : 33444;
 113 : 33561;
 114 : 33679;
 115 : 33796;
 116 : 33914;
 117 : 34032;
 118 : 34149;
 119 : 34267;
 120 : 34385;
 121 : 34503;
 122 : 34621;
 123 : 34739;
 124 : 34857;
 125 : 34975;
 126 : 35093;
 127 : 35211;
 128 : 35329;
 129 : 35447;
 130 : 35565;
 131 : 35684;
 132 : 35802;
 133 : 35920;
 134 : 36039;
 135 : 36157;
 136 : 36276;
 137 : 36394;
 138 : 36513;
 139 : 36631;
 140 : 36750;
 141 : 36868;
 142 : 36987;
 143 : 37105;
 144 : 37224;
 145 : 37342;
 146 : 37461;
 147 : 37580;
 148 : 37698;
 149 : 37817;
 150 : 37935;
 151 : 38054;
 152 : 38172;
 153 : 38291;
 154 : 38410;
 155 : 38528;
 156 : 38647;
 157 : 38765;
 158 : 38884;
 159 : 39002;
 160 : 39121;
 161 : 39239;
 162 : 39358;
 163 : 39476;
 164 : 39594;
 165 : 39713;
 166 : 39831;
 167 : 39949;
 168 : 40068;
 169 : 40186;
 170 : 40304;
 171 : 40422;
 172 : 40540;
 173 : 40658;
 174 : 40776;
 175 : 40894;
 176 : 41012;
 177 : 41130;
 178 : 41248;
 179 : 41366;
 180 : 41483;
 181 : 41601;
 182 : 41718;
 183 : 41836;
 184 : 41953;
 185 : 42071;
 186 : 42188;
 187 : 42305;
 188 : 42422;
 189 : 42539;
 190 : 42656;
 191 : 42773;
 192 : 42890;
 193 : 43007;
 194 : 43123;
 195 : 43240;
 196 : 43356;
 197 : 43472;
 198 : 43589;
 199 : 43705;
 200 : 43821;
 201 : 43937;
 202 : 44053;
 203 : 44168;
 204 : 44284;
 205 : 44400;
 206 : 44515;
 207 : 44630;
 208 : 44745;
 209 : 44861;
 210 : 44975;
 211 : 45090;
 212 : 45205;
 213 : 45320;
 214 : 45434;
 215 : 45548;
 216 : 45662;
 217 : 45776;
 218 : 45890;
 219 : 46004;
 220 : 46118;
 221 : 46231;
 222 : 46345;
 223 : 46458;
 224 : 46571;
 225 : 46684;
 226 : 46796;
 227 : 46909;
 228 : 47021;
 229 : 47134;
 230 : 47246;
 231 : 47358;
 232 : 47469;
 233 : 47581;
 234 : 47692;
 235 : 47804;
 236 : 47915;
 237 : 48026;
 238 : 48136;
 239 : 48247;
 240 : 48357;
 241 : 48467;
 242 : 48577;
 243 : 48687;
 244 : 48797;
 245 : 48906;
 246 : 49015;
 247 : 49124;
 248 : 49233;
 249 : 49342;
 250 : 49450;
 251 : 49558;
 252 : 49666;
 253 : 49774;
 254 : 49882;
 255 : 49989;
 256 : 50096;
 257 : 50203;
 258 : 50310;
 259 : 50416;
 260 : 50523;
 261 : 50629;
 262 : 50734;
 263 : 50840;
 264 : 50945;
 265 : 51051;
 266 : 51155;
 267 : 51260;
 268 : 51364;
 269 : 51469;
 270 : 51573;
 271 : 51676;
 272 : 51780;
 273 : 51883;
 274 : 51986;
 275 : 52088;
 276 : 52191;
 277 : 52293;
 278 : 52395;
 279 : 52497;
 280 : 52598;
 281 : 52699;
 282 : 52800;
 283 : 52900;
 284 : 53001;
 285 : 53101;
 286 : 53200;
 287 : 53300;
 288 : 53399;
 289 : 53498;
 290 : 53597;
 291 : 53695;
 292 : 53793;
 293 : 53891;
 294 : 53988;
 295 : 54086;
 296 : 54182;
 297 : 54279;
 298 : 54375;
 299 : 54471;
 300 : 54567;
 301 : 54662;
 302 : 54757;
 303 : 54852;
 304 : 54947;
 305 : 55041;
 306 : 55135;
 307 : 55228;
 308 : 55321;
 309 : 55414;
 310 : 55507;
 311 : 55599;
 312 : 55691;
 313 : 55783;
 314 : 55874;
 315 : 55965;
 316 : 56055;
 317 : 56146;
 318 : 56236;
 319 : 56325;
 320 : 56414;
 321 : 56503;
 322 : 56592;
 323 : 56680;
 324 : 56768;
 325 : 56856;
 326 : 56943;
 327 : 57030;
 328 : 57116;
 329 : 57202;
 330 : 57288;
 331 : 57373;
 332 : 57458;
 333 : 57543;
 334 : 57627;
 335 : 57711;
 336 : 57795;
 337 : 57878;
 338 : 57961;
 339 : 58043;
 340 : 58125;
 341 : 58207;
 342 : 58289;
 343 : 58369;
 344 : 58450;
 345 : 58530;
 346 : 58610;
 347 : 58690;
 348 : 58769;
 349 : 58847;
 350 : 58925;
 351 : 59003;
 352 : 59081;
 353 : 59158;
 354 : 59235;
 355 : 59311;
 356 : 59387;
 357 : 59462;
 358 : 59537;
 359 : 59612;
 360 : 59686;
 361 : 59760;
 362 : 59834;
 363 : 59907;
 364 : 59979;
 365 : 60051;
 366 : 60123;
 367 : 60195;
 368 : 60266;
 369 : 60336;
 370 : 60406;
 371 : 60476;
 372 : 60545;
 373 : 60614;
 374 : 60683;
 375 : 60751;
 376 : 60818;
 377 : 60885;
 378 : 60952;
 379 : 61018;
 380 : 61084;
 381 : 61149;
 382 : 61214;
 383 : 61279;
 384 : 61343;
 385 : 61407;
 386 : 61470;
 387 : 61533;
 388 : 61595;
 389 : 61657;
 390 : 61718;
 391 : 61779;
 392 : 61840;
 393 : 61900;
 394 : 61959;
 395 : 62018;
 396 : 62077;
 397 : 62135;
 398 : 62193;
 399 : 62250;
 400 : 62307;
 401 : 62364;
 402 : 62419;
 403 : 62475;
 404 : 62530;
 405 : 62584;
 406 : 62639;
 407 : 62692;
 408 : 62745;
 409 : 62798;
 410 : 62850;
 411 : 62902;
 412 : 62953;
 413 : 63004;
 414 : 63054;
 415 : 63104;
 416 : 63153;
 417 : 63202;
 418 : 63250;
 419 : 63298;
 420 : 63346;
 421 : 63392;
 422 : 63439;
 423 : 63485;
 424 : 63530;
 425 : 63575;
 426 : 63620;
 427 : 63664;
 428 : 63707;
 429 : 63750;
 430 : 63793;
 431 : 63835;
 432 : 63876;
 433 : 63917;
 434 : 63958;
 435 : 63998;
 436 : 64037;
 437 : 64076;
 438 : 64115;
 439 : 64153;
 440 : 64190;
 441 : 64227;
 442 : 64264;
 443 : 64300;
 444 : 64335;
 445 : 64370;
 446 : 64405;
 447 : 64439;
 448 : 64472;
 449 : 64505;
 450 : 64538;
 451 : 64570;
 452 : 64601;
 453 : 64632;
 454 : 64663;
 455 : 64692;
 456 : 64722;
 457 : 64751;
 458 : 64779;
 459 : 64807;
 460 : 64834;
 461 : 64861;
 462 : 64887;
 463 : 64913;
 464 : 64938;
 465 : 64963;
 466 : 64987;
 467 : 65011;
 468 : 65034;
 469 : 65057;
 470 : 65079;
 471 : 65101;
 472 : 65122;
 473 : 65143;
 474 : 65163;
 475 : 65182;
 476 : 65201;
 477 : 65220;
 478 : 65238;
 479 : 65255;
 480 : 65272;
 481 : 65288;
 482 : 65304;
 483 : 65320;
 484 : 65335;
 485 : 65349;
 486 : 65363;
 487 : 65376;
 488 : 65389;
 489 : 65401;
 490 : 65412;
 491 : 65424;
 492 : 65434;
 493 : 65444;
 494 : 65454;
 495 : 65463;
 496 : 65471;
 497 : 65479;
 498 : 65487;
 499 : 65494;
 500 : 65500;
 501 : 65506;
 502 : 65511;
 503 : 65516;
 504 : 65520;
 505 : 65524;
 506 : 65527;
 507 : 65530;
 508 : 65532;
 509 : 65533;
 510 : 65534;
 511 : 65535;
END;
