# Supplementary material for: Open-Source FPGA Coprocessor for the Doppler Emulation of Moving Fluids
Source: Micromachines (Basel). 2021 Dec 12;12(12):1549. doi: 10.3390/mi12121549 (PMC8705441; doi:10.3390/mi12121549)
Supplement: Supplementary file 1 [file micromachines-12-01549-s001.zip › SGIP/MemSin.mif]

-- Seno 1� quadrante


WIDTH=16;
DEPTH=512;
ADDRESS_RADIX=UNS;
DATA_RADIX=UNS;
CONTENT BEGIN
 0 : 0;
 1 : 201;
 2 : 402;
 3 : 603;
 4 : 804;
 5 : 1005;
 6 : 1206;
 7 : 1407;
 8 : 1608;
 9 : 1809;
 10 : 2010;
 11 : 2211;
 12 : 2412;
 13 : 2613;
 14 : 2814;
 15 : 3015;
 16 : 3216;
 17 : 3416;
 18 : 3617;
 19 : 3818;
 20 : 4019;
 21 : 4219;
 22 : 4420;
 23 : 4621;
 24 : 4821;
 25 : 5022;
 26 : 5222;
 27 : 5422;
 28 : 5623;
 29 : 5823;
 30 : 6023;
 31 : 6223;
 32 : 6424;
 33 : 6624;
 34 : 6824;
 35 : 7024;
 36 : 7223;
 37 : 7423;
 38 : 7623;
 39 : 7823;
 40 : 8022;
 41 : 8222;
 42 : 8421;
 43 : 8620;
 44 : 8820;
 45 : 9019;
 46 : 9218;
 47 : 9417;
 48 : 9616;
 49 : 9815;
 50 : 10014;
 51 : 10212;
 52 : 10411;
 53 : 10609;
 54 : 10808;
 55 : 11006;
 56 : 11204;
 57 : 11402;
 58 : 11600;
 59 : 11798;
 60 : 11996;
 61 : 12193;
 62 : 12391;
 63 : 12588;
 64 : 12785;
 65 : 12982;
 66 : 13179;
 67 : 13376;
 68 : 13573;
 69 : 13770;
 70 : 13966;
 71 : 14163;
 72 : 14359;
 73 : 14555;
 74 : 14751;
 75 : 14947;
 76 : 15142;
 77 : 15338;
 78 : 15533;
 79 : 15729;
 80 : 15924;
 81 : 16119;
 82 : 16313;
 83 : 16508;
 84 : 16703;
 85 : 16897;
 86 : 17091;
 87 : 17285;
 88 : 17479;
 89 : 17673;
 90 : 17866;
 91 : 18060;
 92 : 18253;
 93 : 18446;
 94 : 18639;
 95 : 18831;
 96 : 19024;
 97 : 19216;
 98 : 19408;
 99 : 19600;
 100 : 19792;
 101 : 19984;
 102 : 20175;
 103 : 20366;
 104 : 20557;
 105 : 20748;
 106 : 20939;
 107 : 21129;
 108 : 21319;
 109 : 21509;
 110 : 21699;
 111 : 21889;
 112 : 22078;
 113 : 22267;
 114 : 22456;
 115 : 22645;
 116 : 22834;
 117 : 23022;
 118 : 23210;
 119 : 23398;
 120 : 23586;
 121 : 23773;
 122 : 23960;
 123 : 24147;
 124 : 24334;
 125 : 24521;
 126 : 24707;
 127 : 24893;
 128 : 25079;
 129 : 25265;
 130 : 25450;
 131 : 25635;
 132 : 25820;
 133 : 26005;
 134 : 26189;
 135 : 26374;
 136 : 26557;
 137 : 26741;
 138 : 26925;
 139 : 27108;
 140 : 27291;
 141 : 27473;
 142 : 27656;
 143 : 27838;
 144 : 28020;
 145 : 28201;
 146 : 28383;
 147 : 28564;
 148 : 28745;
 149 : 28925;
 150 : 29106;
 151 : 29286;
 152 : 29465;
 153 : 29645;
 154 : 29824;
 155 : 30003;
 156 : 30181;
 157 : 30360;
 158 : 30538;
 159 : 30716;
 160 : 30893;
 161 : 31070;
 162 : 31247;
 163 : 31424;
 164 : 31600;
 165 : 31776;
 166 : 31952;
 167 : 32127;
 168 : 32302;
 169 : 32477;
 170 : 32651;
 171 : 32826;
 172 : 32999;
 173 : 33173;
 174 : 33346;
 175 : 33519;
 176 : 33692;
 177 : 33864;
 178 : 34036;
 179 : 34208;
 180 : 34379;
 181 : 34550;
 182 : 34721;
 183 : 34891;
 184 : 35061;
 185 : 35231;
 186 : 35400;
 187 : 35569;
 188 : 35738;
 189 : 35906;
 190 : 36074;
 191 : 36242;
 192 : 36409;
 193 : 36576;
 194 : 36743;
 195 : 36909;
 196 : 37075;
 197 : 37241;
 198 : 37406;
 199 : 37571;
 200 : 37736;
 201 : 37900;
 202 : 38064;
 203 : 38227;
 204 : 38390;
 205 : 38553;
 206 : 38715;
 207 : 38877;
 208 : 39039;
 209 : 39200;
 210 : 39361;
 211 : 39522;
 212 : 39682;
 213 : 39842;
 214 : 40001;
 215 : 40161;
 216 : 40319;
 217 : 40478;
 218 : 40635;
 219 : 40793;
 220 : 40950;
 221 : 41107;
 222 : 41263;
 223 : 41419;
 224 : 41575;
 225 : 41730;
 226 : 41885;
 227 : 42039;
 228 : 42194;
 229 : 42347;
 230 : 42500;
 231 : 42653;
 232 : 42806;
 233 : 42958;
 234 : 43109;
 235 : 43261;
 236 : 43411;
 237 : 43562;
 238 : 43712;
 239 : 43861;
 240 : 44011;
 241 : 44159;
 242 : 44308;
 243 : 44456;
 244 : 44603;
 245 : 44750;
 246 : 44897;
 247 : 45043;
 248 : 45189;
 249 : 45334;
 250 : 45479;
 251 : 45624;
 252 : 45768;
 253 : 45912;
 254 : 46055;
 255 : 46198;
 256 : 46340;
 257 : 46482;
 258 : 46624;
 259 : 46765;
 260 : 46905;
 261 : 47046;
 262 : 47185;
 263 : 47325;
 264 : 47464;
 265 : 47602;
 266 : 47740;
 267 : 47877;
 268 : 48014;
 269 : 48151;
 270 : 48287;
 271 : 48423;
 272 : 48558;
 273 : 48693;
 274 : 48827;
 275 : 48961;
 276 : 49095;
 277 : 49228;
 278 : 49360;
 279 : 49492;
 280 : 49624;
 281 : 49755;
 282 : 49885;
 283 : 50016;
 284 : 50145;
 285 : 50274;
 286 : 50403;
 287 : 50531;
 288 : 50659;
 289 : 50787;
 290 : 50913;
 291 : 51040;
 292 : 51166;
 293 : 51291;
 294 : 51416;
 295 : 51540;
 296 : 51664;
 297 : 51788;
 298 : 51911;
 299 : 52033;
 300 : 52155;
 301 : 52277;
 302 : 52398;
 303 : 52518;
 304 : 52638;
 305 : 52758;
 306 : 52877;
 307 : 52995;
 308 : 53113;
 309 : 53231;
 310 : 53348;
 311 : 53464;
 312 : 53580;
 313 : 53696;
 314 : 53811;
 315 : 53925;
 316 : 54039;
 317 : 54153;
 318 : 54266;
 319 : 54378;
 320 : 54490;
 321 : 54602;
 322 : 54713;
 323 : 54823;
 324 : 54933;
 325 : 55042;
 326 : 55151;
 327 : 55260;
 328 : 55367;
 329 : 55475;
 330 : 55582;
 331 : 55688;
 332 : 55794;
 333 : 55899;
 334 : 56003;
 335 : 56108;
 336 : 56211;
 337 : 56314;
 338 : 56417;
 339 : 56519;
 340 : 56620;
 341 : 56721;
 342 : 56822;
 343 : 56922;
 344 : 57021;
 345 : 57120;
 346 : 57218;
 347 : 57316;
 348 : 57413;
 349 : 57510;
 350 : 57606;
 351 : 57702;
 352 : 57797;
 353 : 57891;
 354 : 57985;
 355 : 58079;
 356 : 58171;
 357 : 58264;
 358 : 58356;
 359 : 58447;
 360 : 58537;
 361 : 58628;
 362 : 58717;
 363 : 58806;
 364 : 58895;
 365 : 58983;
 366 : 59070;
 367 : 59157;
 368 : 59243;
 369 : 59329;
 370 : 59414;
 371 : 59498;
 372 : 59582;
 373 : 59666;
 374 : 59749;
 375 : 59831;
 376 : 59913;
 377 : 59994;
 378 : 60075;
 379 : 60155;
 380 : 60234;
 381 : 60313;
 382 : 60391;
 383 : 60469;
 384 : 60546;
 385 : 60623;
 386 : 60699;
 387 : 60775;
 388 : 60850;
 389 : 60924;
 390 : 60998;
 391 : 61071;
 392 : 61144;
 393 : 61216;
 394 : 61287;
 395 : 61358;
 396 : 61429;
 397 : 61498;
 398 : 61567;
 399 : 61636;
 400 : 61704;
 401 : 61772;
 402 : 61838;
 403 : 61905;
 404 : 61970;
 405 : 62035;
 406 : 62100;
 407 : 62164;
 408 : 62227;
 409 : 62290;
 410 : 62352;
 411 : 62414;
 412 : 62475;
 413 : 62535;
 414 : 62595;
 415 : 62654;
 416 : 62713;
 417 : 62771;
 418 : 62829;
 419 : 62886;
 420 : 62942;
 421 : 62998;
 422 : 63053;
 423 : 63107;
 424 : 63161;
 425 : 63214;
 426 : 63267;
 427 : 63319;
 428 : 63371;
 429 : 63422;
 430 : 63472;
 431 : 63522;
 432 : 63571;
 433 : 63620;
 434 : 63668;
 435 : 63715;
 436 : 63762;
 437 : 63808;
 438 : 63853;
 439 : 63898;
 440 : 63943;
 441 : 63986;
 442 : 64030;
 443 : 64072;
 444 : 64114;
 445 : 64155;
 446 : 64196;
 447 : 64236;
 448 : 64276;
 449 : 64315;
 450 : 64353;
 451 : 64391;
 452 : 64428;
 453 : 64464;
 454 : 64500;
 455 : 64535;
 456 : 64570;
 457 : 64604;
 458 : 64638;
 459 : 64671;
 460 : 64703;
 461 : 64734;
 462 : 64765;
 463 : 64796;
 464 : 64826;
 465 : 64855;
 466 : 64883;
 467 : 64911;
 468 : 64939;
 469 : 64966;
 470 : 64992;
 471 : 65017;
 472 : 65042;
 473 : 65066;
 474 : 65090;
 475 : 65113;
 476 : 65136;
 477 : 65158;
 478 : 65179;
 479 : 65199;
 480 : 65219;
 481 : 65239;
 482 : 65258;
 483 : 65276;
 484 : 65293;
 485 : 65310;
 486 : 65327;
 487 : 65342;
 488 : 65357;
 489 : 65372;
 490 : 65386;
 491 : 65399;
 492 : 65412;
 493 : 65424;
 494 : 65435;
 495 : 65446;
 496 : 65456;
 497 : 65466;
 498 : 65475;
 499 : 65483;
 500 : 65491;
 501 : 65498;
 502 : 65504;
 503 : 65510;
 504 : 65515;
 505 : 65520;
 506 : 65524;
 507 : 65527;
 508 : 65530;
 509 : 65532;
 510 : 65534;
 511 : 65535;
END;
