# Supplementary material for: Open-Source FPGA Coprocessor for the Doppler Emulation of Moving Fluids
Source: Micromachines (Basel). 2021 Dec 12;12(12):1549. doi: 10.3390/mi12121549 (PMC8705441; doi:10.3390/mi12121549)
Supplement: Supplementary file 1 [file micromachines-12-01549-s001.zip › SGIP/MemSin.vhd]

-- megafunction wizard: %ROM: 1-PORT%
-- GENERATION: STANDARD
-- VERSION: WM1.0
-- MODULE: altsyncram 

-- ============================================================
-- File Name: MemSin.vhd
-- Megafunction Name(s):
-- 			altsyncram
--
-- Simulation Library Files(s):
-- 			altera_mf
-- ============================================================
-- ************************************************************
-- THIS IS A WIZARD-GENERATED FILE. DO NOT EDIT THIS FILE!
--
-- 18.1.0 Build 625 09/12/2018 SJ Lite Edition
-- ************************************************************


--Copyright (C) 2018  Intel Corporation. All rights reserved.
--Your use of Intel Corporation's design tools, logic functions 
--and other software and tools, and its AMPP partner logic 
--functions, and any output files from any of the foregoing 
--(including device programming or simulation files), and any 
--associated documentation or information are expressly subject 
--to the terms and conditions of the Intel Program License 
--Subscription Agreement, the Intel Quartus Prime License Agreement,
--the Intel FPGA IP License Agreement, or other applicable license
--agreement, including, without limitation, that your use is for
--the sole purpose of programming logic devices manufactured by
--Intel and sold by Intel or its authorized distributors.  Please
--refer to the applicable agreement for further details.


LIBRARY ieee;
USE ieee.std_logic_1164.all;

LIBRARY altera_mf;
USE altera_mf.altera_mf_components.all;

ENTITY MemSin IS
	PORT
	(
		address		: IN STD_LOGIC_VECTOR (8 DOWNTO 0);
		clken		: IN STD_LOGIC  := '1';
		clock		: IN STD_LOGIC  := '1';
		q		: OUT STD_LOGIC_VECTOR (15 DOWNTO 0)
	);
END MemSin;


ARCHITECTURE SYN OF memsin IS

	SIGNAL sub_wire0	: STD_LOGIC_VECTOR (15 DOWNTO 0);

BEGIN
	q    <= sub_wire0(15 DOWNTO 0);

	altsyncram_component : altsyncram
	GENERIC MAP (
		address_aclr_a => "NONE",
		clock_enable_input_a => "NORMAL",
		clock_enable_output_a => "NORMAL",
		init_file => "MemSin.mif",
		intended_device_family => "Cyclone V",
		lpm_hint => "ENABLE_RUNTIME_MOD=NO",
		lpm_type => "altsyncram",
		numwords_a => 512,
		operation_mode => "ROM",
		outdata_aclr_a => "NONE",
		outdata_reg_a => "CLOCK0",
		widthad_a => 9,
		width_a => 16,
		width_byteena_a => 1
	)
	PORT MAP (
		address_a => address,
		clock0 => clock,
		clocken0 => clken,
		q_a => sub_wire0
	);


END SYN;

-- ============================================================
-- CNX file retrieval info
-- ============================================================
-- Retrieval info: PRIVATE: ADDRESSSTALL_A NUMERIC "0"
-- Retrieval info: PRIVATE: AclrAddr NUMERIC "0"
-- Retrieval info: PRIVATE: AclrByte NUMERIC "0"
-- Retrieval info: PRIVATE: AclrOutput NUMERIC "0"
-- Retrieval info: PRIVATE: BYTE_ENABLE NUMERIC "0"
-- Retrieval info: PRIVATE: BYTE_SIZE NUMERIC "8"
-- Retrieval info: PRIVATE: BlankMemory NUMERIC "0"
-- Retrieval info: PRIVATE: CLOCK_ENABLE_INPUT_A NUMERIC "1"
-- Retrieval info: PRIVATE: CLOCK_ENABLE_OUTPUT_A NUMERIC "1"
-- Retrieval info: PRIVATE: Clken NUMERIC "1"
-- Retrieval info: PRIVATE: IMPLEMENT_IN_LES NUMERIC "0"
-- Retrieval info: PRIVATE: INIT_FILE_LAYOUT STRING "PORT_A"
-- Retrieval info: PRIVATE: INIT_TO_SIM_X NUMERIC "0"
-- Retrieval info: PRIVATE: INTENDED_DEVICE_FAMILY STRING "Cyclone V"
-- Retrieval info: PRIVATE: JTAG_ENABLED NUMERIC "0"
-- Retrieval info: PRIVATE: JTAG_ID STRING "NONE"
-- Retrieval info: PRIVATE: MAXIMUM_DEPTH NUMERIC "0"
-- Retrieval info: PRIVATE: MIFfilename STRING "MemSin.mif"
-- Retrieval info: PRIVATE: NUMWORDS_A NUMERIC "512"
-- Retrieval info: PRIVATE: RAM_BLOCK_TYPE NUMERIC "0"
-- Retrieval info: PRIVATE: RegAddr NUMERIC "1"
-- Retrieval info: PRIVATE: RegOutput NUMERIC "1"
-- Retrieval info: PRIVATE: SYNTH_WRAPPER_GEN_POSTFIX STRING "0"
-- Retrieval info: PRIVATE: SingleClock NUMERIC "1"
-- Retrieval info: PRIVATE: UseDQRAM NUMERIC "0"
-- Retrieval info: PRIVATE: WidthAddr NUMERIC "9"
-- Retrieval info: PRIVATE: WidthData NUMERIC "16"
-- Retrieval info: PRIVATE: rden NUMERIC "0"
-- Retrieval info: LIBRARY: altera_mf altera_mf.altera_mf_components.all
-- Retrieval info: CONSTANT: ADDRESS_ACLR_A STRING "NONE"
-- Retrieval info: CONSTANT: CLOCK_ENABLE_INPUT_A STRING "NORMAL"
-- Retrieval info: CONSTANT: CLOCK_ENABLE_OUTPUT_A STRING "NORMAL"
-- Retrieval info: CONSTANT: INIT_FILE STRING "MemSin.mif"
-- Retrieval info: CONSTANT: INTENDED_DEVICE_FAMILY STRING "Cyclone V"
-- Retrieval info: CONSTANT: LPM_HINT STRING "ENABLE_RUNTIME_MOD=NO"
-- Retrieval info: CONSTANT: LPM_TYPE STRING "altsyncram"
-- Retrieval info: CONSTANT: NUMWORDS_A NUMERIC "512"
-- Retrieval info: CONSTANT: OPERATION_MODE STRING "ROM"
-- Retrieval info: CONSTANT: OUTDATA_ACLR_A STRING "NONE"
-- Retrieval info: CONSTANT: OUTDATA_REG_A STRING "CLOCK0"
-- Retrieval info: CONSTANT: WIDTHAD_A NUMERIC "9"
-- Retrieval info: CONSTANT: WIDTH_A NUMERIC "16"
-- Retrieval info: CONSTANT: WIDTH_BYTEENA_A NUMERIC "1"
-- Retrieval info: USED_PORT: address 0 0 9 0 INPUT NODEFVAL "address[8..0]"
-- Retrieval info: USED_PORT: clken 0 0 0 0 INPUT VCC "clken"
-- Retrieval info: USED_PORT: clock 0 0 0 0 INPUT VCC "clock"
-- Retrieval info: USED_PORT: q 0 0 16 0 OUTPUT NODEFVAL "q[15..0]"
-- Retrieval info: CONNECT: @address_a 0 0 9 0 address 0 0 9 0
-- Retrieval info: CONNECT: @clock0 0 0 0 0 clock 0 0 0 0
-- Retrieval info: CONNECT: @clocken0 0 0 0 0 clken 0 0 0 0
-- Retrieval info: CONNECT: q 0 0 16 0 @q_a 0 0 16 0
-- Retrieval info: GEN_FILE: TYPE_NORMAL MemSin.vhd TRUE
-- Retrieval info: GEN_FILE: TYPE_NORMAL MemSin.inc FALSE
-- Retrieval info: GEN_FILE: TYPE_NORMAL MemSin.cmp FALSE
-- Retrieval info: GEN_FILE: TYPE_NORMAL MemSin.bsf FALSE
-- Retrieval info: GEN_FILE: TYPE_NORMAL MemSin_inst.vhd FALSE
-- Retrieval info: LIB_FILE: altera_mf
