# Supplementary material for: Open-Source FPGA Coprocessor for the Doppler Emulation of Moving Fluids
Source: Micromachines (Basel). 2021 Dec 12;12(12):1549. doi: 10.3390/mi12121549 (PMC8705441; doi:10.3390/mi12121549)
Supplement: Supplementary file 1 [file micromachines-12-01549-s001.zip › SGIP/readme.txt]

The folder includes the files necessary to the SG IP.
The ROM memories are mappped to Altera-Intel IP.
Files:
- ScattererGenerator.vhd : core of the IP
- ScattererGenerator_tst.vhd : testbench of the IP
- MemSim.vhd : memory IP with sin table
- MemTapering.vhd : memory IP with tapering table
- MemSin.mif: inizialization file for MemSin
- MemBlackman50.mif: inizialization file for MemTapering
