# Supplementary material for: Open-Source FPGA Coprocessor for the Doppler Emulation of Moving Fluids
Source: Micromachines (Basel). 2021 Dec 12;12(12):1549. doi: 10.3390/mi12121549 (PMC8705441; doi:10.3390/mi12121549)
Supplement: Supplementary file 1 [file micromachines-12-01549-s001.zip › SGIP/ScattererGenerator.vhd]

library IEEE;
use IEEE.std_logic_1164.all;
use IEEE.numeric_std.all;
use IEEE.std_logic_signed.all;


entity ScattererGenerator is
	port (
		Clock			: in  std_logic;
		reset_n         : in  std_logic;
		
		-- Avalon slave Source for scatter results
		ASourceScatterer   : out  std_logic_vector(15 downto 0) ; 
		ASourceL      : out  std_logic_vector(9 downto 0) ; 
		ASourceK      : out  std_logic_vector(9 downto 0) ; 
		ASourceValid  : out  std_logic:='0' ;
		ASourceReady  : in  std_logic :='0' ;
		
		-- Avalon slave MM for parameters
		ASDataW     : in   std_logic_vector(31 downto 0) ; 
		ASDataR     : out  std_logic_vector(31 downto 0) ; 
		ASWrite     : in   std_logic:='0' ;
		ASRead      : in   std_logic:='0' ;
		ASAdd       : in   std_logic_vector(3 downto 0)  ;
		ASWait   	: out  std_logic:='0' 
		
);
end entity ScattererGenerator;

architecture rtl of ScattererGenerator is


 signal Aq	: std_logic_vector (15 downto 0);  -- Ft * Tc                   U  0.16
 signal Bq  : std_logic_vector (24 downto 0);  -- (Ft * Tpri)/c * VM        S 11.14
 signal Cq  : std_logic_vector (15 downto 0);  -- 1⁄(Bw/( VM*vr )* 1/Tpri ) U 0.16
 signal Dq	: std_logic_vector (15 downto 0);  -- 1⁄(sv/c∙1/Tc )            U 0.16
 signal vr  : std_logic_vector (9 downto 0);  -- v                         U 0.10
 --signal vr  : std_logic_vector (15 downto 0);  -- v                         U 0.16
 signal Amp : std_logic_vector (15 downto 0);  -- Amp                       U 0.16
 signal Nl  : std_logic_vector (9  downto 0);  -- numero di PRI dello scatterer U10.0
 signal Nk  : std_logic_vector (9  downto 0);  -- numero di gete dello scatterer U10.0 
 
	--- PIPELINE 0
 signal l,k: std_logic_vector (9  downto 0); 
 
 	--- PIPELINE 1
signal Ak    : std_logic_vector (15  downto 0); -- U  0.16
signal Bvr   : std_logic_vector (23  downto 0); -- U  0.24
--signal Bvr   : std_logic_vector (28  downto 0); -- U  0.29
signal indl  : std_logic_vector (9  downto 0);  -- U 10.0
signal indk  : std_logic_vector (9  downto 0);  -- U 10.0
signal l1,k1 : std_logic_vector (9  downto 0);  -- U 10.0

 	--- PIPELINE 2
signal Ak1  : std_logic_vector (15  downto 0);  -- U 0.16
signal Bvrl : std_logic_vector (15  downto 0);  -- U 0.16
signal Addl : std_logic_vector (8  downto 0);   -- S 9.0
signal Addk : std_logic_vector (8  downto 0);   -- S 9.0
signal l2,k2 : std_logic_vector (9  downto 0);  -- U 10.0

 	--- PIPELINE 3
signal AkBvrl : std_logic_vector (10  downto 0);  -- U 0.11
signal Winl,Wink : std_logic_vector (15  downto 0);   -- U 0.16	
signal l3,k3 : std_logic_vector (9  downto 0);  -- U 10.0

 	--- PIPELINE 4
signal Adds : std_logic_vector (8  downto 0);   -- S 9.0	
signal SegnoSeno  : std_logic;
signal Win : std_logic_vector (15  downto 0);   -- U 0.16	
signal l4,k4 : std_logic_vector (9  downto 0);  -- U 10.0

 	--- PIPELINE 5
signal AmpWin : std_logic_vector (15  downto 0);   -- U 0.16	
signal QSeno : std_logic_vector (15  downto 0);   -- U 0.16	
signal Seno  : std_logic_vector (15  downto 0);   -- S 1.15	
signal SegnoSeno1  : std_logic;
signal l5,k5 : std_logic_vector (9  downto 0);  -- U 10.0

 	--- PIPELINE 6
signal scatterer 	: std_logic_vector (15  downto 0);   -- U 0.16	
signal l6,k6 : std_logic_vector (9  downto 0);  -- U 10.0

-- vari 
signal start,go,goout,en : std_logic;
signal pipeline : std_logic_vector (4  downto 0); 
signal lout,kout : std_logic_vector (9  downto 0);  -- U 10.0
 
component MemSin
	PORT
	(
		address		: IN STD_LOGIC_VECTOR (8 DOWNTO 0);
		clken		: IN STD_LOGIC  := '1';
		clock		: IN STD_LOGIC  := '1';
		q		: OUT STD_LOGIC_VECTOR (15 DOWNTO 0)
	);
end component;
--component MemBlackman
--	PORT
--	(
--		address_a		: IN STD_LOGIC_VECTOR (8 DOWNTO 0);
--		address_b		: IN STD_LOGIC_VECTOR (8 DOWNTO 0);
--		enable		: IN STD_LOGIC  := '1';
--		clock		: IN STD_LOGIC  := '1';
--		data_a		: IN STD_LOGIC_VECTOR (15 DOWNTO 0);
--		data_b		: IN STD_LOGIC_VECTOR (15 DOWNTO 0);
--		wren_a		: IN STD_LOGIC  := '0';
--		wren_b		: IN STD_LOGIC  := '0';
--		q_a		: OUT STD_LOGIC_VECTOR (15 DOWNTO 0);
--		q_b		: OUT STD_LOGIC_VECTOR (15 DOWNTO 0)
--	);
--end component;

--component MemTukey
--	PORT
--	(
--		address_a		: IN STD_LOGIC_VECTOR (8 DOWNTO 0);
--		address_b		: IN STD_LOGIC_VECTOR (8 DOWNTO 0);
--		enable		: IN STD_LOGIC  := '1';
--		clock		: IN STD_LOGIC  := '1';
--		data_a		: IN STD_LOGIC_VECTOR (15 DOWNTO 0);
--		data_b		: IN STD_LOGIC_VECTOR (15 DOWNTO 0);
--		wren_a		: IN STD_LOGIC  := '0';
--		wren_b		: IN STD_LOGIC  := '0';
--		q_a		: OUT STD_LOGIC_VECTOR (15 DOWNTO 0);
--		q_b		: OUT STD_LOGIC_VECTOR (15 DOWNTO 0)
--	);
--end component;


component MemTapering
	PORT
	(
		address_a		: IN STD_LOGIC_VECTOR (8 DOWNTO 0);
		address_b		: IN STD_LOGIC_VECTOR (8 DOWNTO 0);
		enable		: IN STD_LOGIC  := '1';
		clock		: IN STD_LOGIC  := '1';
		data_a		: IN STD_LOGIC_VECTOR (15 DOWNTO 0);
		data_b		: IN STD_LOGIC_VECTOR (15 DOWNTO 0);
		wren_a		: IN STD_LOGIC  := '0';
		wren_b		: IN STD_LOGIC  := '0';
		q_a		: OUT STD_LOGIC_VECTOR (15 DOWNTO 0);
		q_b		: OUT STD_LOGIC_VECTOR (15 DOWNTO 0)
	);
end component;
begin
	
	--- Avalon Slave per scrittura parametri
	ASWait <='0';
	ASDataR<=(others=>'0');
	ASourceScatterer<=scatterer;
	ASourceL<=lout;
	ASourceK<=kout;
	ASourceValid<=goout;
	
	process(goout, ASourceReady)
	begin
		if goout='1' and ASourceReady='0' then
			en <= '0';
		else
			en <= '1';		
		end if;			
	end process;
	
	process (Clock, reset_n)
	begin
		if (reset_n='0') then

		elsif Clock'event and Clock='1' then 
		start<='0';
			if(ASWrite='1' ) then
			   case ASAdd is
			   when "0000" =>
					Aq<= ASDataW(15 downto 0);
			   when "0001" =>
					Bq<= ASDataW(24 downto 0);
			   when "0010" =>
					Cq<= ASDataW(15 downto 0);			   
			   when "0011" =>
					Dq<= ASDataW(15 downto 0);			   
			   when "0100" =>
					vr<= ASDataW(9 downto 0);	
					--vr<= ASDataW(15 downto 0);	
			   when "0101" =>
					Amp<= ASDataW(15 downto 0);		
			   when "0110" =>
					Nl<= ASDataW(9 downto 0);				
			   when "0111" =>
					Nk<= ASDataW(9 downto 0);	
			   when "1000" =>
					start<='1';					
			   when others =>
			   end case;
			end if;	
		end if;
	end process;
	
	
	--- gestione ----
	process (Clock, reset_n)
	begin
		if (reset_n='0') then
			k<=(others=>'0');		
			l<=(others=>'0');
			go<='0';
		elsif Clock'event and Clock='1' then 
			if start = '1' then 
				go<='1';
			end if;
			if en='1' then
				if go='1' then	
					k<=k+'1';
					if k=Nk-'1' then
						k<=(others=>'0');
						l<=l+'1';
						if l=Nl-'1' then
							go<='0';
						end if;
					end if;
				else
					k<=(others=>'0');		
					l<=(others=>'0');					
				end if;
			end if;
		end if;
	end process;
	
--  lout, kout	
	process (Clock, reset_n)
	begin
		if (reset_n='0') then

		
		elsif Clock'event and Clock='1' then 
			if en='1' then
				pipeline(0)<= go;
				pipeline(4 downto 1)<=pipeline(3 downto 0);
				goout <= pipeline(4);
			end if;
		end if;
	end process;	

	process (Clock, reset_n)
	begin
		if (reset_n='0') then

		
		elsif Clock'event and Clock='1' then 
			if en='1' then
				if goout='1' then	
					kout<=kout+'1';
					if kout=Nk-'1' then
						kout<=(others=>'0');
						lout<=lout+'1';
					end if;
				else
					kout<=(others=>'0');		
					lout<=(others=>'0');					
				end if;
			end if;
		end if;
	end process;

	------------------------------------------------------
	---------------- PIPELINE 1 --------------------------
	------------------------------------------------------
	
	-- Ak  prodotto U 0.16 x U 10.0 estendo segno S1.16 x S 11.0
	-- prelevo 0.16
	process (Clock, reset_n)
	  variable tmp: std_logic_vector (27  downto 0); 
	  variable Aqx: std_logic_vector (16  downto 0);
	  variable Kx: std_logic_vector  (10  downto 0);
	begin
		if (reset_n='0') then

		elsif Clock'event and Clock='1' then 
			if en = '1' then 
				Kx  := '0'&k;
				Aqx :='0'&Aq;
				tmp := Aqx*Kx;
				Ak<=tmp(15 downto 0);
			end if;
		end if;
	end process;			
  
  	---- Bvr  prodotto S 11.14 x U 0.10 estendo segno S11.14 x S 1.10
	---- prelevo U 0.24
	-- Bvr  prodotto S 11.14 x U 0.16 estendo segno S11.14 x S 1.16
	-- prelevo U 0.29
	process (Clock, reset_n)
	  variable tmp: std_logic_vector (35  downto 0); 
	  --variable tmp: std_logic_vector (41  downto 0); 
	  variable vrx: std_logic_vector (10  downto 0);
	  --variable vrx: std_logic_vector (16  downto 0);
	begin
		if (reset_n='0') then
		
		elsif Clock'event and Clock='1' then 
			if en = '1' then 
				vrx :='0'&vr;
				tmp := Bq*vrx;
				Bvr<=tmp(23 downto 0);
				--Bvr<=tmp(28 downto 0);
			end if;
		end if;
	end process;
  
  	-- l1 pipeline di l  U 10.0
	process (Clock, reset_n)

	begin
		if (reset_n='0') then
		
		elsif Clock'event and Clock='1' then 
			if en = '1' then 
				l1 <= l;
				k1 <= k;
			end if;
		end if;
	end process;  
 
   	-- Indl  prodotto l U 10.0 x Cq U 0.16 x 1024 estendo segno S11.0 x S 1.16
	-- prelevo U 10.0
	process (Clock, reset_n)
	  variable tmp: std_logic_vector (27  downto 0); 
	  variable lx: std_logic_vector  (10  downto 0);
	  variable Cqx: std_logic_vector (16  downto 0);
	begin
		if (reset_n='0') then
		
		elsif Clock'event and Clock='1' then 
			if en = '1' then 
				lx  :='0'&l;
				Cqx :='0'&Cq;
				tmp := lx*Cqx;
				Indl<=tmp(15 downto 6);
			end if;
		end if;
	end process;
	
   	-- Indk  prodotto k U 10.0 x Dq U 0.16 x 1024 estendo segno S11.0 x S 1.16
	-- prelevo U 10.0
	process (Clock, reset_n)
	  variable tmp: std_logic_vector (27  downto 0); 
	  variable kx: std_logic_vector  (10  downto 0);
	  variable Dqx: std_logic_vector (16  downto 0);
	begin
		if (reset_n='0') then
		
		elsif Clock'event and Clock='1' then 
			if en = '1' then 
				kx  :='0'&k;
				Dqx :='0'&Dq;
				tmp := kx*Dqx;
				Indk<=tmp(15 downto 6);
			end if;
		end if;
	end process;	
	
	-- Address l della memoria della finestra Blackman
	-- Combinatorio poichè viene registrato nella memoria
	-- Sfrutto simmetria della finestra, memorizzata a 512 W
	process (Indl)
	variable tmp :std_logic_vector  (10  downto 0);
	begin
		tmp :="01111111111"- ('0'&Indl);
		if(Indl(9)='0') then
			Addl<=Indl(8 downto 0);
		else
		    Addl<=tmp(8 downto 0);
		end if;		
	end process;

	-- Address k della memoria della finestra Blackman
	-- Combinatorio poichè viene registrato nella memoria
	-- Sfrutto simmetria della finestra, memorizzata a 512 W
	process (Indk)
	variable tmp :std_logic_vector  (10  downto 0);
	begin
		tmp :="01111111111"- ('0'&Indk);
		if(Indk(9)='0') then
			Addk<=Indk(8 downto 0); 
		else
		    Addk<=tmp(8 downto 0);
		end if;		
	end process;

	------------------------------------------------------
	---------------- PIPELINE 2 --------------------------
	------------------------------------------------------
	
  	-- Ak1 pipeline di 2  U 0.16
	process (Clock, reset_n)

	begin
		if (reset_n='0') then
		
		elsif Clock'event and Clock='1' then 
			if en = '1' then 
				Ak1 <= Ak;
			end if;
		end if;
	end process; 	
	
   	-- Bvrl  prodotto U 0.29 x l U 10.0 estendo segno S1.29 x S 11.0
	-- prelevo U 0.16
	process (Clock, reset_n)
	  variable tmp: std_logic_vector (35  downto 0); 
	  --variable tmp: std_logic_vector (40  downto 0); 
	  variable lx: std_logic_vector  (10  downto 0);
	  variable Bvrx: std_logic_vector  (24  downto 0);
	  --variable Bvrx: std_logic_vector  (29  downto 0);
	begin
		if (reset_n='0') then
		
		elsif Clock'event and Clock='1' then 
			if en = '1' then 
				lx  :='0'&l1;
				Bvrx:='0'&Bvr;
				tmp := lx*Bvrx;
				Bvrl<=tmp(23 downto 8);
			end if;
		end if;
	end process;		
	

	process (Clock, reset_n)

	begin
		if (reset_n='0') then
		
		elsif Clock'event and Clock='1' then 
			if en = '1' then 
				l2 <= l1;
				k2 <= k1;
			end if;
		end if;
	end process;  
	
	------------------------------------------------------
	---------------- PIPELINE 3 --------------------------
	------------------------------------------------------

   	-- AkBvrl  somma Ak+Bvrl U 0.16 + U 0.16 etendo segno a S1.16 + S1.16
	-- prelevo U 0.11
	process (Clock, reset_n)
	  variable tmp: std_logic_vector (15  downto 0); 
	begin
		if (reset_n='0') then
		
		elsif Clock'event and Clock='1' then 
			if en = '1' then 
				tmp:=Ak1+Bvrl;
				AkBvrl<=tmp(15 downto 5);
			end if;
		end if;
	end process;
	
	process (Clock, reset_n)

	begin
		if (reset_n='0') then
		
		elsif Clock'event and Clock='1' then 
			if en = '1' then 
				l3 <= l2;
				k3 <= k2;
			end if;
		end if;
	end process;  
	
		-- Address della memoria del seno
	-- Combinatorio poichè viene registrato nella memoria
	-- Sfrutto simmetria del seno, si memorizzata un quadrante in 512 W
	-- Tabella seno add a 11 bit 10-0
	-- Bit 10 determina il segno 
	-- Bit 9 determina il complementare 
	process (AkBvrl)
	variable tmp :std_logic_vector  (9  downto 0);
	begin
		tmp :="0111111111"- ("0"&AkBvrl(8 downto 0));
		if(AkBvrl(9)='0') then
			Adds<=AkBvrl(8 downto 0);
		else
		    Adds<=tmp(8 downto 0);
		end if;		
	end process;
	------------------------------------------------------
	---------------- PIPELINE 4 --------------------------
	------------------------------------------------------
	

	
	-- salvo il segno del seno
	process (Clock, reset_n)

	begin
		if (reset_n='0') then
		elsif Clock'event and Clock='1' then 
			if en='1' then
				SegnoSeno<=AkBvrl(10);
			end if;
		end if;
	end process;
	
	
   	-- Win  prodotto Winl Wink U 0.16 x U 0.16 etendo segno a S1.16 + S1.16
	-- prelevo U 0.16
	process (Clock, reset_n)
	  variable tmp: std_logic_vector (33  downto 0); 
	  variable Winlx: std_logic_vector  (16  downto 0);
	  variable Winkx: std_logic_vector  (16  downto 0);
	begin
		if (reset_n='0') then
		
		elsif Clock'event and Clock='1' then 
			if en = '1' then 
				Winlx:='0'&Winl;
				Winkx:='0'&Wink;
				tmp := Winlx*Winkx;
				Win<=tmp(31 downto 16);
			end if;
		end if;
	end process;
	
	process (Clock, reset_n)
	begin
		if (reset_n='0') then
		
		elsif Clock'event and Clock='1' then 
			if en = '1' then 
				l4 <= l3;
				k4 <= k3;
			end if;
		end if;
	end process;  
	
	------------------------------------------------------
	---------------- PIPELINE 5 --------------------------
	------------------------------------------------------
   	-- AmWin  prodotto Am Win U 0.16 x U 0.16 etendo segno a S1.16 + S1.16
	-- prelevo U 0.16
	process (Clock, reset_n)
	  variable tmp: std_logic_vector (33  downto 0); 
	  variable Ampx: std_logic_vector  (16  downto 0);
	  variable Winx: std_logic_vector  (16  downto 0);
	begin
		if (reset_n='0') then
		
		elsif Clock'event and Clock='1' then 
			if en = '1' then 
				Ampx:='0'&Amp;
				Winx:='0'&Win;
				tmp := Ampx*Winx;
				AmpWin<=tmp(31 downto 16);
			end if;
		end if;
	end process;	

	-- salvo il segno del seno
	process (Clock, reset_n)

	begin
		if (reset_n='0') then
		elsif Clock'event and Clock='1' then 
			if en='1' then
				SegnoSeno1<=SegnoSeno;
			end if;
		end if;
	end process;
	
	process (Clock, reset_n)
	begin
		if (reset_n='0') then
		
		elsif Clock'event and Clock='1' then 
			if en = '1' then 
				l5 <= l4;
				k5 <= k4;
			end if;
		end if;
	end process;  
	   
	process (QSeno,SegnoSeno1 )
	variable tmp: std_logic_vector (15  downto 0); 
	begin
		tmp:=not('0'&QSeno(15 downto 1))+'1';
		if SegnoSeno1='0' then
			Seno<= '0'&QSeno(15 downto 1);
		else
			Seno<= tmp;
		end if;
	end process;
	------------------------------------------------------
	---------------- PIPELINE 6 --------------------------
	------------------------------------------------------

	
   -- scatterer  prodotto AmWin Seno U 0.16 x S 1.15 estendo segno a S1.16 x S1.15
	-- prelevo S 1.15
	process (Clock, reset_n)
	  variable tmp: std_logic_vector (32  downto 0); 
	  variable AmpWinx: std_logic_vector  (16  downto 0);
	begin
		if (reset_n='0') then
		
		elsif Clock'event and Clock='1' then 
			if en = '1' then 
				AmpWinx:='0'&AmpWin;
				tmp := AmpWinx*Seno;
				scatterer<=tmp(31 downto 16);
			end if;
		end if;
	end process;	
	
	
	process (Clock, reset_n)
	begin
		if (reset_n='0') then
		
		elsif Clock'event and Clock='1' then 
			if en = '1' then 
				l6 <= l5;
				k6 <= k5;
			end if;
		end if;
	end process;  
	
	-----------------------
M1: MemSin
	PORT map
	(
		address	=>	Adds,
		clken   =>  en,
		clock	=> Clock,
		q		=> QSeno
	);

M2: MemTapering
	PORT map
	(
		address_a	=>	Addl,
		address_b	=>	Addk,
		enable     => en,
		clock		=> Clock,
		data_a		=> "0000000000000000",
		data_b		=> "0000000000000000",
		wren_a		=> '0',
		wren_b		=> '0',
		q_a		   => Winl,
		q_b		   => Wink
	);

end  rtl;
