# Supplementary material for: Open-Source FPGA Coprocessor for the Doppler Emulation of Moving Fluids
Source: Micromachines (Basel). 2021 Dec 12;12(12):1549. doi: 10.3390/mi12121549 (PMC8705441; doi:10.3390/mi12121549)
Supplement: Supplementary file 1 [file micromachines-12-01549-s001.zip › SGIP/ScattererGenerator_tst.vhd]

-- 

LIBRARY ieee;                                               
USE ieee.std_logic_1164.all;                                
use IEEE.numeric_std.all;

ENTITY ScattererGenerator_vhd_tst IS
END ScattererGenerator_vhd_tst;
ARCHITECTURE ScattererGenerator_arch OF ScattererGenerator_vhd_tst IS
-- constants                                                 
-- signals                                                   
SIGNAL ASAdd : STD_LOGIC_VECTOR(3 DOWNTO 0);
SIGNAL ASDataR : STD_LOGIC_VECTOR(31 DOWNTO 0);
SIGNAL ASDataW : STD_LOGIC_VECTOR(31 DOWNTO 0);
SIGNAL ASourceK : STD_LOGIC_VECTOR(9 DOWNTO 0);
SIGNAL ASourceL : STD_LOGIC_VECTOR(9 DOWNTO 0);
SIGNAL ASourceReady : STD_LOGIC;
SIGNAL ASourceScatterer : STD_LOGIC_VECTOR(15 DOWNTO 0);
SIGNAL ASourceValid : STD_LOGIC;
SIGNAL ASRead : STD_LOGIC;
SIGNAL ASWait : STD_LOGIC;
SIGNAL ASWrite : STD_LOGIC;
SIGNAL Clock : STD_LOGIC;
SIGNAL reset_n : STD_LOGIC;
COMPONENT ScattererGenerator
	PORT (
	ASAdd : IN STD_LOGIC_VECTOR(3 DOWNTO 0);
	ASDataR : OUT STD_LOGIC_VECTOR(31 DOWNTO 0);
	ASDataW : IN STD_LOGIC_VECTOR(31 DOWNTO 0);
	ASourceK : OUT STD_LOGIC_VECTOR(9 DOWNTO 0);
	ASourceL : OUT STD_LOGIC_VECTOR(9 DOWNTO 0);
	ASourceReady : IN STD_LOGIC;
	ASourceScatterer : OUT STD_LOGIC_VECTOR(15 DOWNTO 0);
	ASourceValid : OUT STD_LOGIC;
	ASRead : IN STD_LOGIC;
	ASWait : OUT STD_LOGIC;
	ASWrite : IN STD_LOGIC;
	Clock : IN STD_LOGIC;
	reset_n : IN STD_LOGIC
	);
END COMPONENT;
BEGIN
	i1 : ScattererGenerator
	PORT MAP (
-- list connections between master ports and signals
	ASAdd => ASAdd,
	ASDataR => ASDataR,
	ASDataW => ASDataW,
	ASourceK => ASourceK,
	ASourceL => ASourceL,
	ASourceReady => ASourceReady,
	ASourceScatterer => ASourceScatterer,
	ASourceValid => ASourceValid,
	ASRead => ASRead,
	ASWait => ASWait,
	ASWrite => ASWrite,
	Clock => Clock,
	reset_n => reset_n
	);

Ready_p : PROCESS          
BEGIN   
                                                   
 ASourceReady <='0';
 wait for 50 ns;
 wait until Clock='1';	
  ASourceReady <='0';
  wait for 1 us;
 wait until Clock='1'; 
   ASourceReady <='1';
 wait for 5 us;    
 wait until Clock='1';	
  ASourceReady <='0';
  wait for 500 ns;
 wait until Clock='1';	
  ASourceReady <='1';  
  wait;
END PROCESS;

 clk : PROCESS                                                                               
 BEGIN                                                       
 Clock <='1';
 wait for 5 ns;
  Clock <='0';
 wait for 5 ns;                                                     
END PROCESS;
    
 res : PROCESS                                                                               
 BEGIN                                                        
 reset_n <='0';
 wait for 30 ns;
 reset_n <='1';
 wait ;                                                     
END PROCESS; 
	
-- Parameters Writing 
 Wr_p : PROCESS                                                                               
 BEGIN  
  ASWrite<='0'; 
  wait for 50 ns;
  wait until Clock='0';
	ASAdd <= "0000";       -- B .16
	ASWrite <= '1';
    ASDataW <=std_logic_vector(to_unsigned(6554, 32));
  wait until Clock='1';	
  wait until Clock='0';		
	ASAdd <= "0001";       -- C .14
	ASWrite <= '1';
    ASDataW <=std_logic_vector(to_signed(7802, 32));
   wait until Clock='1';	
  wait until Clock='0';		
	ASAdd <= "0010";         -- D .16
	ASWrite <= '1';
    ASDataW <=std_logic_vector(to_unsigned(1872, 32));
   wait until Clock='1';	
  wait until Clock='0';		
	ASAdd <= "0011";          -- E .16
	ASWrite <= '1';
    ASDataW <=std_logic_vector(to_unsigned(1966, 32));
  wait until Clock='1';	
  wait until Clock='0';		
	ASAdd <= "0100";         -- Vr .10
	ASWrite <= '1';
    ASDataW <=std_logic_vector(to_unsigned(512, 32));
  wait until Clock='1';	
  wait until Clock='0';		
	ASAdd <= "0101";         -- A .10
	ASWrite <= '1';
    ASDataW <=std_logic_vector(to_unsigned(1023, 32));
  wait until Clock='1';	
  wait until Clock='0';		
	ASAdd <= "0110";         -- N
	ASWrite <= '1';
    ASDataW <=std_logic_vector(to_unsigned(35, 32));	
  wait until Clock='1';	
  wait until Clock='0';		
	ASAdd <= "0111";          -- N
	ASWrite <= '1';
    ASDataW <=std_logic_vector(to_unsigned(33, 32));		
  wait until Clock='1';	
  wait until Clock='0';		
	ASAdd <= "1000";
	ASWrite <= '1';
    ASDataW <=(others=>'0');
  wait until Clock='1';	
  wait until Clock='0';	
	ASWrite <= '0';  
 wait ;                                                     
END PROCESS;


	
	
END ScattererGenerator_arch;
